# Supplementary material for: Chemical Modification as a Method of Improving Biocompatibility of Carbon Nonwovens
Source: Materials (Basel). 2021 Jun 10;14(12):3198. doi: 10.3390/ma14123198 (PMC8230386; doi:10.3390/ma14123198)
Supplement: Supplementary file 1 [file materials-14-03198-s001.zip]

Archive with 1 entries (1 files):
- materials-1217083-supplementary.pdf
